# Supplementary material for: Relationship between electronically monitored adherence to direct oral anticoagulants and ischemic or hemorrhagic events after an initial ischemic stroke—A case control study
Source: PLoS One. 2024 Apr 25;19(4):e0301421. doi: 10.1371/journal.pone.0301421 (PMC11045050; doi:10.1371/journal.pone.0301421)
Supplement: S1 File — (XLSX) [file pone.0301421.s001.xlsx]

## Sheet: Tabelle1
Patient_ID		taking_adherence%_overall_95days	timing_adherence%_overall_95days	ID_ischemic_event_95days		taking_adherence%_ischemic_event_95days	timing_adherence%_ischemic_event_95days	ID_hemorrhage_event_95days		taking_adherence%_hemorrhage_event_95days	timing_adherence%_hemorrhage_event_95ays	Patient_ID_17days		taking_adhernece%_overall_17days	timing_adherence%_overall_17days	Patient_ID_ischemic_event_17days		taking_adherence%_overall_17days	timing_adherence%_overall_17days	Patient_ID_hemorrhage_event		taking_adherence%_hemorrhage_Event_17days	timing_adherence%_hemorrhage_event_17days
27	retrospective	98.39	98.39	27	retrospective	98.39	98.39	89	retrospective	96.38	96.38	53	retrospective	100.00	100.00	53	retrospective	100.00	100.00	89	retrospective	97.06	97.06
62	retrospective	95.79	95.79	62	retrospective	95.79	95.79	1	retrospective	84.21	83.68	66	retrospective	100.00	100.00	66	retrospective	100.00	100.00	1	retrospective	73.53	72.53
28	retrospective	95.65	95.65	28	retrospective	95.65	95.65	10	retrospective	96.84	96.84	89	retrospective	97.06	97.06	20	retrospective	97.06	97.06	34	retrospective	52.94	23.53
59	retrospective	79.88	79.88	59	retrospective	79.88	79.88	129	retrospective	62.03	62.03	1	retrospective	73.53	72.53	87	retrospective	91.18	91.18	70	retrospective	100.00	100.00
53	retrospective	97.37	96.32	53	retrospective	97.37	96.32	18	retrospective	97.37	91.05	34	retrospective	52.94	23.53	29	retrospective	94.12	91.18	35	retrospective	94.12	94.12
66	retrospective	100.00	98.91	66	retrospective	100.00	98.91	22	retrospective	86.32	82.11	70	retrospective	100.00	100.00	64	retrospective	93.75	93.75	67	retrospective	94.12	82.35
89	retrospective	96.38	96.38	29	retrospective	95.26	92.63	35	retrospective	93.09	92.55	20	retrospective	97.06	97.06	27	retrospective	91.18	91.18	18	retrospective	97.06	91.18
1	retrospective	84.21	83.68	64	retrospective	90.96	90.96	67	retrospective	92.35	84.71	87	retrospective	91.18	91.18	62	retrospective	100.00	100.00	22	retrospective	97.06	88.24
10	retrospective	96.84	96.84	27	prospective	98.39	98.39	34	retrospective	75.81	75.81	37	retrospective	100.00	100.00	28	retrospective	93.75	93.75	10	retrospective	100.00	100.00
129	retrospective	62.03	62.03	62	prospective	94.74	94.74	70	retrospective	96.32	96.32	45	retrospective	64.71	64.71	59	retrospective	97.06	97.06	129	retrospective	17.65	17.65
18	retrospective	97.37	91.05	28	prospective	95.65	94.57	89	prospective	96.38	96.38	29	retrospective	94.12	91.18	53	prospective	92.31	92.31	37	retrospective	100.00	100.00
22	retrospective	86.32	82.11	59	prospective	79.88	79.88	1	prospective	84.87	84.87	64	retrospective	93.75	93.75	66	prospective	94.12	94.12	45	retrospective	64.71	64.71
35	retrospective	93.09	92.55	53	prospective	97.47	96.84	10	prospective	93.68	93.68	35	retrospective	94.12	94.12	20	prospective	91.18	91.18	89	prospective	94.12	94.12
67	retrospective	92.35	84.71	66	prospective	98.95	98.95	129	prospective	62.03	62.03	67	retrospective	94.12	82.35	87	prospective	91.67	91.67	1	prospective	83.33	83.33
29	retrospective	95.26	92.63	29	prospective	95.26	92.11	18	prospective	93.68	89.47	18	retrospective	97.06	91.18	29	prospective	85.29	79.41	34	prospective	76.47	35.29
64	retrospective	90.96	90.96	64	prospective	90.96	90.96	22	prospective	89.47	85.26	22	retrospective	97.06	88.24	64	prospective	97.06	97.06	70	prospective	97.06	97.06
34	retrospective	75.81	75.81					35	prospective	93.09	92.55	10	retrospective	100.00	100.00	27	prospective	100.00	100.00	35	prospective	82.35	82.35
70	retrospective	96.32	96.32					67	prospective	92.35	84.71	129	retrospective	17.65	17.65	62	prospective	94.12	94.12	67	prospective	100.00	94.12
27	prospective	98.39	98.39					34	prospective	74.36	46.15	27	retrospective	91.18	91.18	28	prospective	100.00	94.12	18	prospective	88.24	88.24
62	prospective	94.74	94.74					70	prospective	98.42	98.42	62	retrospective	100.00	100.00	59	prospective	47.06	47.06	22	prospective	91.18	88.24
28	prospective	95.65	94.57									28	retrospective	93.75	93.75					10	prospective	70.59	70.59
59	prospective	79.88	79.88									59	retrospective	97.06	97.06					129	prospective	78.57	78.57
53	prospective	97.47	96.84									53	prospective	92.31	92.31					37	prospective	94.12	94.12
66	prospective	98.95	98.95									66	prospective	94.12	94.12					45	prospective	94.12	88.24
89	prospective	96.38	96.38									89	prospective	94.12	94.12
1	prospective	84.87	84.87									1	prospective	83.33	83.33
10	prospective	93.68	93.68									34	prospective	76.47	35.29
129	prospective	62.03	62.03									70	prospective	97.06	97.06
18	prospective	93.68	89.47									20	prospective	91.18	91.18
22	prospective	89.47	85.26									87	prospective	91.67	91.67
35	prospective	93.09	92.55									37	prospective	94.12	94.12
67	prospective	92.35	84.71									45	prospective	94.12	88.24
29	prospective	95.26	92.11									29	prospective	85.29	79.41
64	prospective	90.96	90.96									64	prospective	97.06	97.06
34	prospective	74.36	46.15									35	prospective	82.35	82.35
70	prospective	98.42	98.42									67	prospective	100.00	94.12
												18	prospective	88.24	88.24
												22	prospective	91.18	88.24
												10	prospective	70.59	70.59
												129	prospective	78.57	78.57
												27	prospective	100.00	100.00
												62	prospective	94.12	94.12
												28	prospective	100.00	94.12
												59	prospective	47.06	47.06
