# Supplementary material for: Relationship between electronically monitored adherence to direct oral anticoagulants and ischemic or hemorrhagic events after an initial ischemic stroke—A case control study
Source: PLoS One. 2024 Apr 25;19(4):e0301421. doi: 10.1371/journal.pone.0301421 (PMC11045050; doi:10.1371/journal.pone.0301421)
Supplement: S2 File — (XLSX) [file pone.0301421.s002.xlsx]

## Sheet: Tabelle1
Patient ID Case	15		69		74		97		107		41		48		95		99		110		125
age (years)	85		64		74		72		72		71		87		83		90		62		75
number of drugs (Daily Pillburden)	7		11		13		14		6		10		6		11		12		3		5
ischemic event 1/ hemorrhagic event 2	1		1		1		1		1		2		2		2		2		2		2
taking adherence % 17 days	88.46		44.12		14.71		91.18		100		94.12		100.0		92.86		64.71		93.75		100.0
timing adherence % 17 days	88.46		44.12		14.71		88.24		100		94.12		100.0		92.86		64.71		93.75		100.0
taking adherence % 95 days	78.57				40.00		88.42		95.63		97.78		97.90		98.44		87.08		98.94
timing adherence % 95 days	75.82				38.42		85.79		95.63		97.78		97.90		96.88		86.52		98.94
Patient ID Control 1:2	53	66	20	87	29	64	27	62	28	59	89	1	34	70	35	67	18	22	10	129	37	45
age (years)	75	80	62	63	67	73	72	72	67	66	66	65	75	87	77	83	78	79	64	62	85	89
number of drugs (Daily Pillburden)	7	8	5	11	6	8	6	6	3	3	9	9	18	6	5	7	10	11	9	3	7	6
control ischemic event 1/ control hemorrhagic event 2	1	1	1	1	1	1	1	1	1	1	2	2	2	2	2	2	2	2	2	2	2	2
taking adherence % 17 days prospective	92.31	94.12	91.18	91.67	85.29	97.06	100.0	94.12	100.0	47.06	94.12	83.33	76.47	97.06	82.35	100.0	88.24	91.18	70.59	78.57	94.12	94.12
timing adherence % 17 days prospective	92.31	94.12	91.18	91.67	79.41	97.06	100.0	94.12	94.12	47.06	94.12	83.33	35.29	97.06	82.35	94.12	88.24	88.24	70.59	78.57	94.12	88.24
taking adherence % 17 days retrospective	100.0	100.0	97.06	91.18	94.12	93.75	91.18	100.0	93.75	97.06	97.06	73.53	52.94	100.0	94.12	94.12	97.06	97.06	100.0	17.65	100.0	64.71
timing adherence % 17 days retrospective	100.0	100.0	97.06	91.18	91.18	93.75	91.18	100.0	93.75	97.06	97.06	73.53	23.53	100.0	94.12	82.35	91.18	88.24	100.0	17.65	100.0	64.71
taking adherence % 95 days prospective	97.47	98.95			95.26	90.96	98.39	94.74	95.65	79.88	96.38	84.87	74.36	98.42	93.09	92.35	93.68	89.47	93.68	62.03
timing adherence % 95 days prospective	96.84	98.95			92.11	90.96	98.39	94.74	94.57	79.88	96.38	84.87	46.15	98.42	92.55	84.71	89.47	85.26	93.68	62.03
taking adherence % 95 days retrospective	97.37	100.0			95.26	90.96	98.39	95.79	95.65	79.88	96.38	84.21	75.81	96.32	93.09	92.35	97.37	86.32	96.84	62.03
timing adherence % 95 days retrospective	96.32	98.91			92.63	90.96	98.39	95.79	96.65	79.88	96.38	83.68	75.81	96.32	92.55	84.71	91.05	82.11	96.84	62.03
