# Supplementary material for: Relationship between electronically monitored adherence to direct oral anticoagulants and ischemic or hemorrhagic events after an initial ischemic stroke—A case control study
Source: PLoS One. 2024 Apr 25;19(4):e0301421. doi: 10.1371/journal.pone.0301421 (PMC11045050; doi:10.1371/journal.pone.0301421)
Supplement: S3 File — (XLSX) [file pone.0301421.s003.xlsx]

## Sheet: weekly TAKING adh 9cases 18cont
Weekly taking adherence Cases & Controls		week 13,5 95 days	week 13 91 days	week 12 84 days	week 11 77 days	week 10 70 days	week 9 63 days	week 8 56 days	week 7 49 days	week 6 42 days	week 5 35 days	week 4 28 days	week 3 21 days	week 2 14 days	week 1 7 days
Pat ID	Case=1 / Control=2	adherence %	adherence %	adherence %	adherence %	adherence %	adherence %	adherence %	adherence %	adherence %	adherence %	adherence %	adherence %	adherence %	adherence %	date of event	start date calculation
15	1	87.5	71.429	85.714	92.857	71.429	71.429	85.714	62.286	64.286	85.714	71.429	78.571	84.62	100	2018-09-28	2018-06-25
41	1	100	100	100	85.714	100	100	100	100	100	100	100	100	100	85.714	2019-11-16	2019-08-13
48	1	100	100	85.714	100	100	100	100	100	100	100	100	100	100	100	2019-07-30	2019-04-26
74	1	75	78.571	50	57.143	50	14.286	50	28.571	14.286	50	57.143	21.429	14.286	14.286	2020-09-20	2020-06-17
95	1	100	100	100	100	100	100	100	100	100				85.714	100	2021-01-25	2020-10-22
97	1	100	78.571	85.714	92.857	92.857	85.714	92.857	85.714	100	85.714	92.857	92.857	92.857	92.857	2021-05-26	2021-02-20
99	1		90	100	85.714	100	100	100	100	100	100	78.571	64.286	35.714	78.571	2021-05-31	2021-02-25
107	1			100	92.857	85.714	92.857	100	100	100	92.857	100	100	100	100	2021-07-22	2021-04-18
110	1	100	100	100	100	100	100	100	100	100	100	100	100	100	83.333	2021-11-03	2021-07-31
		week 13,5 95 days	week 13 91 days	week 12 84 days	week 11 77 days	week 10 70 days	week 9 63 days	week 8 56 days	week 7 49 days	week 6 42 days	week 5 35 days	week 4 28 days	week 3 21 days	week 2 14 days	week 1 7 days	last day phase	last day -95
53	2	100	100	100	100	92.857	85.714	100	85.714	100	100	100	100	100	100	2019-11-10	2019-08-08
66	2	100	100	100	100	100	100	100	100	100	100	100	100	100	100	2020-05-28	2020-02-24
89	2	66.667	100	100	85.714	100	100	100	100	100	100	83.33				2020-10-25	2020-07-24
1	2	87.5	85.714	100	92.857	78.571	85.714	100	85.714	92.857	71.429	64.286	92.857	71.429	71.429	2018-04-12	2018-07-15
34	2					100	100	57.143	85.714	57.143	71.429	57.143	85.714	57.143	57.143	2019-06-23	2019-03-20
70	2	100	100	100	92.857	100	92.857	100	100	92.857	71.429	100	100	100	100	2020-08-23	2020-05-21
29	2	87.5	100	85.714	85.714	100	100	100	100	100	100	100	100	92.857	92.857	2019-11-10	2019-08-08
64	2	87.5	78.571	100	92.857	100	92.857	71.429	100	85.714	92.857	92.857	85.714	92.857	85.714	2020-08-05	2020-05-03
35	2	100	58.333	92.857	100	92.857	92.857	100	100	100	100	85.714	92.857	92.857	92.857	2019-09-20	2019-06-18
67	2	87.5	100	100	85.714	85.714	100	85.714	85.714	100		90	85.714	100	92.857	2020-10-26	2020-07-24
18	2	100	100	92.857	92.857	100	92.857	100	100	100	100	100	92.857	100	92.857	2019-09-08	2019-06-06
22	2	75	92.857	92.857	78.571	85.714	92.857	85.714	85.714	100	78.571	85.714	100	92.857	100	2019-09-30	2019-06-28
10	2	75	85.714	100	100	100	100	100	100	100	85.714	100	100	100	100	2019-03-31	2018-12-27
129	2	100	85.714	71.429			57.143	100	85.714	42.857	71.429	57.143	71.429	.	14.286	2022-01-31	2021-10-29
27	2	100	100	100	100	100	100	100	100	100	100	100	100	100	78.571	2019-08-07	2019-05-07
62	2	87.5	92.857	92.857	92.857	100	85.714	100	92.857	92.857	100	100	100	100	100	2020-10-11	2020-07-09
28	2	100	100	100	100	100	100	100	100	100	57.143	100	85.714	100	100	2019-10-13	2019-07-11
59	2	100	42.857	.	50	100	92.857	92.857	92.857	100	100	100	100	92.857	100	2020-07-27	2020-04-24

## Sheet: weekly TIMING adh 9cases 18cont
Weekly timing adherence Cases & Controls		week 13,5 95 days	week 13 91 days	week 12 84 days	week 11 77 days	week 10 70 days	week 9 63 days	week 8 56 days	week 7 49 days	week 6 42 days	week 5 35 days	week 4 28 days	week 3 21 days	week 2 14 days	week 1 7 days
Pat ID	Case=1 / Control=2	adherence %	adherence %	adherence %	adherence %	adherence %	adherence %	adherence %	adherence %	adherence %	adherence %	adherence %	adherence %	adherence %	adherence %	date of event	start date calculation
15	1	87.5	71.429	85.714	92.857	71.429	64.286	86.714	50	64.286	78.571	64.285	78.571	84.62	100	2018-09-28	2018-06-25
41	1	100	100	100	85.714	100	100	100	100	100	100	100	100	100	85.714	2019-11-16	2019-08-13
48	1	100	100	85.714	100	100	100	100	100	100	100	100	100	100	100	2019-07-30	2019-04-26
74	1	62.5	78.571	50	50	50	14.286	50	28.571	14.286	50	50	21.429	14.286	14.286	2020-09-20	2020-06-17
95	1	100	100	100	100	100	100	100	85.714	100	device broken	device broken	device broken	85.714	100	2021-01-25	2020-10-22
97	1	100	78.571	85.714	92.857	85.714	78.571	85.714	78.571	100	85.714	92.857	92.857	92.857	85.714	2021-05-26	2021-02-20
99	1	device broken	90	92.857	85.714	100	100	100	100	100	100	78.571	64.286	35.714	78.571	2021-05-31	2021-02-25
107	1	device broken	device broken	100	92.857	85.714	92.857	100	100	100	92.857	100	100	100	100	2021-07-22	2021-04-18
110	1	100	100	100	100	100	100	100	100	100	100	100	100	100	83.333	2021-11-03	2021-07-31
		week 13,5 95 days	week 13 91 days	week 12 84 days	week 11 77 days	week 10 70 days	week 9 63 days	week 8 56 days	week 7 49 days	week 6 42 days	week 5 35 days	week 4 28 days	week 3 21 days	week 2 14 days	week 1 7 days	last day phase	last day - 95
53	2	100	100	100	100	92.857	85.714	100	85.714	100	100	85.714	100	100	100	2019-11-10	2019-08-08
66	2	100	100	100	100	100	100	85.714	100	100	100	100	100	100	100	2020-05-28	2020-02-24
89	2	66.667	100	100	85.714	100	100	100	100	100	100	83.33	device broken	device broken	device broken	2020-10-25	2020-07-24
1	2	87.5	85.714	100	92.857	78.571	78.571	100	85.714	92.857	71.429	64.286	92.857	71.429	71.429	2018-04-12	2018-07-15
34	2	device broken	device broken	device broken	device broken	100	57.143	28.571	42.857	28.571	42.857	14.286	14.286	14.286	42.857	2019-06-23	2019-03-20
70	2	100	100	100	92.857	100	92.857	100	100	92.857	71.429	100	100	100	100	2020-08-23	2020-05-21
29	2	75	100	85.714	78.571	100	92.857	100	100	100	100	92.857	100	85.714	92.857	2019-11-10	2019-08-08
64	2	87.5	78.571	100	92.857	100	92.857	71.429	100	85.714	92.857	92.857	85.714	92.857	85.714	2020-08-05	2020-05-03
35	2	100	58.333	92.857	100	92.857	92.857	100	100	100	100	85.714	85.714	92.857	92.857	2019-09-20	2019-06-18
67	2	87.5	100	100	85.714	71.429	85.714	64.286	85.714	92.857	device broken	80	85.714	78.571	85.714	2020-10-26	2020-07-24
18	2	87.5	100	85.714	85.714	100	78.571	100	100	100	85.714	92.857	78.571	92.857	92.857	2019-09-08	2019-06-06
22	2	75	92.857	85.714	78.571	85.714	78.571	85.714	85.714	85.714	78.571	85.714	92.857	92.857	85.714	2019-06-28	2019-09-30
10	2	75	85.714	100	100	100	100	100	100	100	85.714	100	100	100	100	2019-03-31	2018-12-27
129	2	100	85.714	71.429	device broken	device broken	57.143	100	85.714	42.857	71.429	57.143	71.429	0	14.286	2022-01-31	2021-10-29
27	2	100	100	100	100	100	100	100	100	100	100	100	100	100	78.571	2019-08-07	2019-05-07
62	2	87.5	92.857	92.857	92.857	100	85.714	100	92.857	92.857	100	100	100	100	100	2020-10-11	2020-07-09
28	2	100	100	100	100	100	100	100	100	100	57.143	100	85.714	100	100	2019-10-13	2019-07-11
59	2	100	42.857	0	50	100	92.857	92.857	92.857	100	100	100	100	92.857	100	2020-07-27	2020-04-24
